# Supplementary material for: Effectiveness of Chitosan and Its Nanoparticles Against ampC- and ESBL-Producing Pan-Drug-Resistant Proteus mirabilis in Egyptian Livestock
Source: Pathogens. 2025 Nov 18;14(11):1176. doi: 10.3390/pathogens14111176 (PMC12655785; doi:10.3390/pathogens14111176)
Supplement: Supplementary file 1 [file pathogens-14-01176-s001.zip]

Archive with 6 entries (6 files):
- Supplementary file S1.pdf
- Supplementary file S2, Figure S13.pdf
- Supplementary file S3.xlsx
- Supplementary file S4.xlsx
- Supplementary file S5.xlsx
- Supplementary file S6.xlsx
