# Supplementary material for: Effectiveness of Chitosan and Its Nanoparticles Against ampC- and ESBL-Producing Pan-Drug-Resistant Proteus mirabilis in Egyptian Livestock
Source: Pathogens. 2025 Nov 18;14(11):1176. doi: 10.3390/pathogens14111176 (PMC12655785; doi:10.3390/pathogens14111176)
Supplement: Supplementary file 1 [file pathogens-14-01176-s001.zip › Supplementary file S3.xlsx]

## Sheet: Table S1
sample ID	Sample	Sample type	CS 10 mg/ml	CS 20 mg/ml	CSNPs 0.25 mg/ml	CIP 5μg/ml	CS 10 mg/ml + CIP 5μg/ml	CS 20 mg/ml + CIP 5μg/ml	CSNPs 0.25 mg/ml+ CIP 5μg/ml
1	Meat	Broiler chickens	1.86667	2	2.06667	1.7	2.16667	2.36667	2.46667
2	Meat	Broiler chickens	1.7	2	2.1	1.7	2.83333	3	3.23333
3	Meat	Broiler chickens	1.76667	1.9	2	1.73333	2.36667	2.83333	3.06667
4	Meat	Broiler chickens	1.76667	1.96667	2	1.13333	2.16667	2.43333	2.63333
5	Meat	Broiler chickens	1.4	1.66667	1.83333	1.03333	1.96667	2.1	2.2
6	Meat	Broiler chickens	1.33333	1.5	1.76667	1.46667	1.9	2.1	2.3
7	Meat	Broiler chickens	1.3	1.43333	1.76667	0.933333	1.83333	1.96667	2.2
8	Meat	Broiler chickens	2.1	2.3	2.5	1.9	2.63333	2.8	3.03333
9	Liver	Broiler chickens	1.66667	1.83333	1.93333	1.73333	2.03333	2.2	2.16667
10	Liver	Broiler chickens	1.6	1.8	1.93333	0.933333	1.93333	2.06667	2.3
11	Liver	Broiler chickens	1.73333	1.9	2.2	1.7	2.23333	2.43333	2.76667
12	Gall bladder	Broiler chickens	1.4	1.6	1.86667	1.63333	1.86667	2	2.16667
13	Gall bladder	Broiler chickens	1.4	1.6	1.86667	0.966667	1.83333	1.93333	2.2
14	Gall bladder	Broiler chickens	1.16667	1.53333	1.66667	1.06667	1.8	1.96667	2.06667
15	Gall bladder	Broiler chickens	1.5	1.66667	1.86667	0.933333	1.86667	2.03333	2.3
16	Gall bladder	Broiler chickens	1.13333	1.56667	1.73333	0.966667	1.76667	1.93333	1.96667
17	Gizzard	Broiler chickens	1.1	1.5	1.66667	1.03333	1.76667	1.86667	2.03333
18	Gizzard	Broiler chickens	1.6	1.7	1.9	0.966667	1.9	2	2.23333
19	Gizzard	Broiler chickens	1.4	1.73333	1.83333	1.5	2.06667	2.36667	2.46667
20	Gizzard	Broiler chickens	1.9	2.06667	2.16667	1.93333	2.3	2.53333	2.63333
21	Small intestine	Broiler chickens	2.1	2.23333	2.36667	1.8	2.53333	2.9	2.9
22	Small intestine	Broiler chickens	1.4	1.73333	1.76667	1.23333	1.9	2.06667	2.13333
23	Small intestine	Broiler chickens	2	2.2	2.33333	1.9	2.53333	2.73333	2.93333
24	Small intestine	Broiler chickens	1.9	2.03333	2.13333	1.53333	2.36667	2.53333	2.6
25	Spleen	Broiler chickens	1.9	2.1	2.43333	2.2	2.4	2.66667	3
26	Spleen	Broiler chickens	2.33333	2.5	2.6	1.66667	2.93333	3.13333	3.26667
27	Spleen	Broiler chickens	1.7	1.86667	2.03333	1.33333	2.06667	2.3	2.36667
28	Spleen	Broiler chickens	1.63333	1.9	1.9	1	1.96667	2.23333	2.3
29	Spleen	Broiler chickens	1.66667	1.86667	2.06667	1.73333	2.16667	2.4	2.5
30	Spleen	Broiler chickens	1.9	2.13333	2.26667	2	2.53333	2.83333	3
31	Cloacal swab	Broiler chickens	1.4	1.7	1.86667	1	1.96667	2.16667	2.33333
32	Cloacal swab	Broiler chickens	1.73333	1.9	2.03333	1.83333	2.13333	2.36667	2.53333
33	Cloacal swab	Broiler chickens	1.9	2.06667	2.2	0.933333	2.23333	2.4	2.43333
34	Cloacal swab	Broiler chickens	1.9	2.06667	2.16667	1.56667	2.43333	3	3.06667
35	Fecal matter	Buffalo	1.6	1.7	1.9	1.43333	1.96667	2.06667	2.23333
36	Fecal matter	Buffalo	1.8	1.93333	2	1.7	2.2	2.46667	2.66667
37	Abomasum	Buffalo	1.73333	1.9	2.03333	1.7	2.03333	2.1	2.33333
38	Abomasum	Buffalo	1.73333	2.03333	2.2	1.4	2.4	2.83333	2.9
39	Abomasum	Buffalo	1.8	2	2.1	2	2.2	2.4	2.3
40	Rumen	Buffalo	1.66667	1.9	2.06667	1.6	2.23333	2.4	2.63333
41	Rumen	Buffalo	1.56667	1.76667	2	0.9	2.1	2.23333	2.6
42	Rumen	Buffalo	1.4	1.76667	2.1	1.5	2.1	2.53333	2.66667
43	Beef meat	Buffalo	2.03333	2.2	2.1	1.83333	2.4	2.53333	2.6
44	Beef meat	Buffalo	1.9	2.03333	2.1	1.5	2	2.1	2.2
45	Liver	Buffalo	1.7	1.9	2	1.6	1.9	2	2.2
