# Supplementary material for: Effectiveness of Chitosan and Its Nanoparticles Against ampC- and ESBL-Producing Pan-Drug-Resistant Proteus mirabilis in Egyptian Livestock
Source: Pathogens. 2025 Nov 18;14(11):1176. doi: 10.3390/pathogens14111176 (PMC12655785; doi:10.3390/pathogens14111176)
Supplement: Supplementary file 1 [file pathogens-14-01176-s001.zip › Supplementary file S4.xlsx]

## Sheet: Table S2, Total MIC
Sample ID	Sample	Sample Type	MIC of CS 1%	MIC of CS 2%	MIC of CSNPs
1	Meat	broiler	5.0625	4.5625	0.075
2	Meat	broiler	4.3125	6.5	0.0875
3	Meat	broiler	5.375	3.0625	0.0625
4	Meat	broiler	5.625	4.3125	0.053126
5	Meat	broiler	2.5	5.5	0.075
6	Meat	broiler	1.75	3.5	0.1
7	Meat	broiler	5	4.25	0.125
8	Meat	broiler	3.25	4.25	0.075
9	Liver	broiler	3.25	4.25	0.065626
10	Liver	broiler	4.25	5.5	0.05625
11	Liver	broiler	7	6.5	0.08906
12	Gall bladder	broiler	4.75	3.625	0.0625
13	Gall bladder	broiler	5.5	6.5	0.05156
14	Gall bladder	broiler	4.75	3.75	0.0625
15	Gall bladder	broiler	4.25	2.75	0.05625
16	Gall bladder	broiler	5.5	2.75	0.1
17	Gizzard	broiler	4.5	6.0625	0.05312
18	Gizzard	broiler	5.5625	2.75	0.05
19	Gizzard	broiler	3.28124	3.125	0.10625
20	Gizzard	broiler	1.75	0.6875	0.046878
21	Small intestine	broiler	2.75	4	0.0625
22	Small intestine	broiler	1.75	1.875	0.0625
23	Small intestine	broiler	6.5	4.125	0.2
24	Small intestine	broiler	2	4.625	0.06875
25	Spleen	broiler	3.525	3.5625	0.04375
26	Spleen	broiler	3.6406	5.75	0.059376
27	Spleen	broiler	2.875	4.53124	0.05625
28	Spleen	broiler	4.5	4.75	0.08125
29	Spleen	broiler	6.5	1.875	0.2
30	Spleen	broiler	5.25	3	0.09375
31	Cloacal swab	broiler	4.75	2	0.06875
32	Cloacal swab	broiler	4.5	4.5	0.075
33	Cloacal swab	broiler	5.375	5.25	0.04375
34	Cloacal swab	broiler	6.75	3.5	0.0875
35	Fecal matter	buffalo	4	3.5	0.0875
36	Fecal matter	buffalo	3.125	2.8125	0.0875
37	Abomasum	buffalo	2.75	3.625	0.07656
38	Abomasum	buffalo	3.125	2.5	0.0625
39	Abomasum	buffalo	2.75	2.5	0.0625
40	Rumen	buffalo	4.75	3.25	0.08125
41	Rumen	buffalo	9	4.5	0.1125
42	Rumen	buffalo	10	5	0.125
43	Beef meat	buffalo	3.625	3.125	0.05625
44	Beef meat	buffalo	3.5625	3.5	0.0875
45	Liver	buffalo	1.875	2.25	0.05625

## Sheet: Table S3, MIC of broiler
Sample	MIC of CS 1%		count	CS 1%	cumulative	Column1		Sample	MIC of CS 2%		count	MIC of CS 2%	cumulative				Sample	MIC of CSNPs			count	MIC of CSNPs	cumulative	Column1
Meat	1.75		3	1.75	3	Min		Gall bladder	0.6875		1	0.6875	1	Min			Meat	0.04375			2	0.04375	2	Min
Gizzard	1.75		1	2	4			Meat	1.875		2	1.875	3				Cloacal swab	0.04375			5	0.046878	7
Small intestine	1.75		1	2.5	5			Gizzard	1.875		1	2	4				Gall bladder	0.046878			9	0.05625	16	Q1
Small intestine	2		1	2.75	6			Small intestine	2		3	2.75	7				Cloacal swab	0.05			3	0.065626	19	Mic50
Meat	2.5		1	2.88	7			Meat	2.75		1	3	8				Liver	0.05156			5	0.075	24
Small intestine	2.75		2	3.25	9	Q1		Gizzard	2.75		1	3.0625	9	Q1			Spleen	0.05312			4	0.0875	28	Q3
Spleen	2.875		1	3.28	10			Cloacal swab	2.75		1	3.125	10				Small intestine	0.053126			2	0.1	30
Meat	3.25		1	3.53	11			Meat	3		2	3.5	12				Gizzard	0.05625			1	0.10625	31	Mic90
Liver	3.25		1	3.64	12			Small intestine	3.0625		1	3.5625	13				Meat	0.05625			1	0.125	32
Gizzard	3.28124		2	4.25	14			Gall bladder	3.125		1	3.625	14				Gall bladder	0.05625			2	0.2	34	Max
Spleen	3.525		1	4.31	15			Small intestine	3.5		1	3.75	15				Cloacal swab	0.059376
Spleen	3.6406		3	4.5	18	Mic50		Liver	3.5		1	4	16				Small intestine	0.0625
Liver	4.25		3	4.75	21			Meat	3.5625		1	4.125	17	Mic 50			Spleen	0.0625
Gall bladder	4.25		1	5	22	Iqr 2.13		Spleen	3.625		3	4.25	20				Gall bladder	0.0625
Meat	4.3125		1	5.06	23			Gall bladder	3.75		1	4.3125	21				Cloacal swab	0.0625
Gizzard	4.5		1	5.25	24			Cloacal swab	4		1	4.5	22				Meat	0.0625
Spleen	4.5		2	5.38	26	Q3		Meat	4.125		1	4.53124	23				Liver	0.065626
Cloacal swab	4.5		2	5.5	28			Spleen	4.25		1	4.5625	24				Spleen	0.06875
Gall bladder	4.75		1	5.56	29			Meat	4.25		1	4.625	25				Small intestine	0.06875
Gall bladder	4.75		1	5.63	30			Liver	4.25		1	4.75	26	Q3			Meat	0.075
Cloacal swab	4.75		2	6.5	32	MIC90		Small intestine	4.3125		1	5.25	27				Meat	0.075
Meat	5		1	6.75	33			Spleen	4.5		2	5.5	29				Meat	0.075
Meat	5.0625		1	7	34	Max		Gall bladder	4.53124		1	5.75	30				Spleen	0.075
Spleen	5.25							Meat	4.5625		1	6.0625	31	MIC90			Gall bladder	0.08125
Meat	5.375							Spleen	4.625		3	6.5	34	MAX			Gizzard	0.0875
Cloacal swab	5.375							Gall bladder	4.75								Liver	0.0875
Gall bladder	5.5							Cloacal swab	5.25								Spleen	0.08906
Gall bladder	5.5							Meat	5.5								Meat	0.09375
Gizzard	5.5625							Gizzard	5.5								Small intestine	0.1
Meat	5.625							Cloacal swab	5.75								Gizzard	0.1
Small intestine	6.5							Spleen	6.0625								Gall bladder	0.10625
Spleen	6.5							Spleen	6.5								Spleen	0.125
Cloacal swab	6.75							Gizzard	9								Meat	0.2
Liver	7							Liver	12								Gizzard	0.2

## Sheet: Table S4, MIC of buffalo
sample	CS 1%		count	MIC of CS 1%	Cumulative				sample	CS 2%		count	MIC of CS 2%	Cumulative					sample	CSNPs		count	MIC of CSNPs	Cumulative
Liver	1.875		1	1.875	1	Min			Liver	2.25		3	2.25	3	Min, q1				Beef meat	0.05625		4	0.05625	4	Min, q1
Abomasum	2.75		2	2.75	3	Q1			Abomasum	2.5		1	2.8125	4					Liver	0.05625		2	0.07656	6	Mic50
Abomasum	2.75		2	3.125	5				Abomasum	2.5		1	3.125	5					Abomasum	0.0625		3	0.0875	9	Q3
Fecal matter	3.125		1	3.5625	6	Mic50			Fecal matter	2.8125		1	3.25	6	Mic50				Abomasum	0.0625		1	0.1125	10	Mic90
Abomasum	3.125		1	3.625	7				Beef meat	3.125		2	3.5	8					Abomasum	0.07656		1	0.125	11	Max
Beef meat	3.5625		1	4	8				Rumen	3.25		1	3.625	9	Q3				Rumen	0.08125
Beef meat	3.625		1	4.75	9	Q3			Fecal matter	3.5		1	4.5	10	Mic90				Fecal matter	0.0875
Fecal matter	4		1	9	10	Mic90			Beef meat	3.5		1	5	11	Max				Fecal matter	0.0875
Rumen	4.75		1	10	11	Max			Abomasum	3.625									Beef meat	0.0875
Rumen	9								Rumen	4.5									Rumen	0.1125
Rumen	10								Rumen	5									Rumen	0.125

## Sheet: Table S5, Cumulative Curve
MIC of CS 1% of buffalo	Cumulative count of buffalo	MIC of CS 1% of broiler	Cumulative count of broiler chicken				MIC of CS 2% of buffalo	Cumulative count of buffalo	MIC of CS 2% of broiler	Cumulative count of broiler chicken				MIC of CSNPs of buffalo	Cumulative count of buffalo	MIC of CSNPs of broiler	Cumulative count of broiler chicken
1.875	1	1.75	3				2.25	3	0.6875	1				0.05625	4	0.04375	2
2.75	3	2	4				2.8125	4	1.875	3				0.07656	6	0.046878	7
3.125	5	2.5	5				3.125	5	2	4				0.0875	9	0.05625	16
3.5625	6	2.75	6				3.25	6	2.75	7				0.1125	10	0.065626	19
3.625	7	2.88	7				3.5	8	3	8				0.125	11	0.075	24
4	8	3.25	9				3.625	9	3.0625	9						0.0875	28
4.75	9	3.28	10				4.5	10	3.125	10						0.1	30
9	10	3.53	11				5	11	3.5	12						0.10625	31
10	11	3.64	12						3.5625	13						0.125	32
		4.25	14						3.625	14						0.2	34
		4.31	15						3.75	15
		4.5	18						4	16
		4.75	21						4.125	17
		5	22						4.25	20
		5.06	23						4.3125	21
		5.25	24						4.5	22
		5.38	26						4.53124	23
		5.5	28						4.5625	24
		5.56	29						4.625	25
		5.63	30						4.75	26
		6.5	32						5.25	27
		6.75	33						5.5	29
		7	34						5.75	30
									6.0625	31
									6.5	34
