# Supplementary material for: Effectiveness of Chitosan and Its Nanoparticles Against ampC- and ESBL-Producing Pan-Drug-Resistant Proteus mirabilis in Egyptian Livestock
Source: Pathogens. 2025 Nov 18;14(11):1176. doi: 10.3390/pathogens14111176 (PMC12655785; doi:10.3390/pathogens14111176)
Supplement: Supplementary file 1 [file pathogens-14-01176-s001.zip › Supplementary file S5.xlsx]

## Sheet: Table S6, MBC total
Sample ID	Sample Type	Sample	MBC of CS 2%	MBC of CS 1%	MBC of CSNPs
1	broiler	Meat	8.33333	7.5	0.145833
2	broiler	Meat	5.83333	10	0.25
3	broiler	Meat	6.66667	4.58333	0.208333
4	broiler	Meat	5.83333	3.33333	0.1875
5	broiler	Meat	8.33333	9.16667	0.1875
6	broiler	Meat	6.66667	2.5	0.104167
7	broiler	Meat	8.33333	5	0.166667
8	broiler	Meat	8.33333	9.16667	0.208333
9	broiler	Liver	8.33333	10	0.125
10	broiler	Liver	5.83333	10	0.25
11	broiler	Liver	8.33333	10	0.208333
12	broiler	Gall bladder	7.5	10	0.208333
13	broiler	Gall bladder	5	9.16667	0.25
14	broiler	Gall bladder	2.91667	10	0.208333
15	broiler	Gall bladder	8.33333	10	0.125
16	broiler	Gall bladder	2.91667	4.16667	0.125
17	broiler	Gizzard	8.33333	10	0.125
18	broiler	Gizzard	8.33333	9.17	0.0833333
19	broiler	Gizzard	8.33333	9.17	0.125
20	broiler	Gizzard	8.33333	9.17	0.208333
21	broiler	Small intestine	8.33333	9.16667	0.166667
22	broiler	Small intestine	5.41667	3.54167	0.166667
23	broiler	Small intestine	5.83333	8.33333	0.0833333
24	broiler	Small intestine	8.33333	6.66667	0.208333
25	broiler	Spleen	6.66667	3.33333	0.208333
26	broiler	Spleen	6.66667	8.33333	0.208333
27	broiler	Spleen	7.5	10	0.104167
28	broiler	Spleen	8.33333	8.33333	0.208333
29	broiler	Spleen	2.91667	8.33333	0.1875
30	broiler	Spleen	6.66667	9	0.208333
31	broiler	Cloacal swab	5.41667	4.16667	0.125
32	broiler	Cloacal swab	5.83333	7.5	0.145833
33	broiler	Cloacal swab	4.16667	9.83333	0.145833
34	broiler	Cloacal swab	5.83333	5	0.145833
35	buffalo	Fecal matter	7.5	6.66667	0.0833333
36	buffalo	Fecal matter	4.16667	5.83333	0.208333
37	buffalo	Abomasum	4.58333	8.33333	0.125
38	buffalo	Abomasum	3.33333	5.83333	0.1875
39	buffalo	Abomasum	7.16667	8.33333	0.1875
40	buffalo	Rumen	3.33333	6.66667	0.125
41	buffalo	Rumen	9	9.83333	0.166667
42	buffalo	Rumen	9	9.83333	0.145833
43	buffalo	Beef meat	7.5	9.83333	0.145833
44	buffalo	Beef meat	7.33333	8.33333	0.208333
45	buffalo	Liver	7.5	5	0.208333

## Sheet: Table S7, MBC of buffalo
Sample	MBC of CS 2%		count	MBC of CS 2%	Cumulative					Sample	MBC of CS 1%			count	MBC of CS 1%	Cumulative					Sample	MBC of CSNPs		count	MBC of CSNPs	Cumulative
Abomasum	3.33333		2	3.33333	2	Min				Liver	5			1	5	1	Min				Fecal matter	0.0833333		1	0.0833333	1	Min
Rumen	3.33333		1	4.16667	3	Q1				Fecal matter	5.83333			2	5.83333	3	Q1				Abomasum	0.125		2	0.125	3	Q1
Fecal matter	4.16667		1	4.58333	4					Abomasum	5.83333			2	6.66667	5					Rumen	0.125		2	0.145833	5
Abomasum	4.58333		1	7.16667	5					Fecal matter	6.66667			3	8.33333	8	Mic50				Rumen	0.145833		1	0.166667	6	Mic50
Abomasum	7.16667		1	7.33333	6	Mic50				Rumen	6.66667			3	9.83333	11	Q3.MBC90, MAX				Beef meat	0.145833		2	0.1875	8
Beef meat	7.33333		3	7.5	9	Q3				Abomasum	8.33333										Rumen	0.166667		3	0.208333	11	Max, mbc90, q3
Fecal matter	7.5		2	9	10	Mbc90 , MAX				Abomasum	8.33333										Abomasum	0.1875
Beef meat	7.5				11	Max				Beef meat	8.33333										Abomasum	0.1875
Liver	7.5									Rumen	9.83333										Fecal matter	0.208333
Rumen	9									Rumen	9.83333										Beef meat	0.208333
Rumen	9									Beef meat	9.83333										Liver	0.208333

## Sheet: Table S8, MBC of broiler
Sample	MBC of CS 1%		count	MBC of CS 1%	Cumulative						Sample	MBC of CS 2%		count	MBC of CS 2%	Cumulative				Sample	MBC of CSNPs		count	MBC of CSNPs	Cumulative
Meat	2.5		1	2.5	1	Min					Gall bladder	2.91667		3	2.91667	1	Min			Gizzard	0.0833333		2	0.0833333	1	Min
Meat	3.33333		2	3.33333	3						Gall bladder	2.91667		1	4.16667	4				Small intestine	0.0833333		2	0.104167	4
Spleen	3.33333		1	3.54167	4						Spleen	2.91667		1	5	5				Meat	0.104167		6	0.125	10	Q1
Small intestine	3.54167		2	4.16667	6						Cloacal swab	4.16667		2	5.41667	7				Spleen	0.104167		4	0.145833	14
Gall bladder	4.16667		1	4.58333	7						Gall bladder	5		6	5.83333	13	Q1			Liver	0.125		3	0.166667	17	MIC50
Cloacal swab	4.16667		2	5	9	Q1					Small intestine	5.41667		5	6.66667	18	Mic50			Gall bladder	0.125		3	0.1875	20
Meat	4.58333		1	6.66667	10						Cloacal swab	5.41667		2	7.5	20				Gall bladder	0.125		11	0.208333	31	Q3, mic90
Meat	5		2	7.5	12						Meat	5.83333		14	8.33333	34	Q3, Max, mbc90			Gizzard	0.125		3	0.25	34	Max
Cloacal swab	5		4	8.33333	16						Meat	5.83333								Gizzard	0.125
Small intestine	6.66667		1	9	17	MIC50					Liver	5.83333								Cloacal swab	0.125
Meat	7.5		7	9.16667	24						Small intestine	5.83333								Meat	0.145833
Cloacal swab	7.5		1	9.83333	25						Cloacal swab	5.83333								Cloacal swab	0.145833
Small intestine	8.33333		9	10	34	Q3,MBC90, MAX					Cloacal swab	5.83333								Cloacal swab	0.145833
Spleen	8.33333										Meat	6.66667								Cloacal swab	0.145833
Spleen	8.33333										Meat	6.66667								Meat	0.166667
Spleen	8.33333										Spleen	6.66667								Small intestine	0.166667
Spleen	9										Spleen	6.66667								Small intestine	0.166667
Small intestine	9.16667										Spleen	6.66667								Meat	0.1875
Meat	9.16667										Gall bladder	7.5								Meat	0.1875
Meat	9.16667										Spleen	7.5								Spleen	0.1875
Gall bladder	9.16667										Gall bladder	8.33333								Meat	0.208333
Gizzard	9.17										Gizzard	8.33333								Meat	0.208333
Gizzard	9.17										Gizzard	8.33333								Liver	0.208333
Gizzard	9.17										Small intestine	8.33333								Gall bladder	0.208333
Cloacal swab	9.83333										Meat	8.33333								Gall bladder	0.208333
Meat	10										Meat	8.33333								Gizzard	0.208333
Liver	10										Meat	8.33333								Small intestine	0.208333
Liver	10										Meat	8.33333								Spleen	0.208333
Liver	10										Liver	8.33333								Spleen	0.208333
Gall bladder	10										Liver	8.33333								Spleen	0.208333
Gall bladder	10										Gizzard	8.33333								Spleen	0.208333
Gall bladder	10										Gizzard	8.33333								Meat	0.25
Gizzard	10										Small intestine	8.33333								Liver	0.25
Spleen	10										Spleen	8.33333								Gall bladder	0.25

## Sheet: Table S9, Cumulative Curve
MBC of CS 1%	Cumulative count of buffalo	MBC of CS 1%	Cumulative count of broiler			MBC of CS 2%	Cumulative count of buffalo	MBC of CS 2%	Cumulative count of broiler					MBC of CSNPs	Cumulative count of buffalo	MBC of CSNPs	Cumulative count of broiler
5	1	2.5	1			3.33333	2	2.91667	1					0.0833333	1	0.0833333	1
5.83333	3	3.33333	3			4.16667	3	4.16667	4					0.125	3	0.104167	4
6.66667	5	3.54167	4			4.58333	4	5	5					0.145833	5	0.125	10
8.33333	8	4.16667	6			7.16667	5	5.41667	7					0.166667	6	0.145833	14
9.83333	11	4.58333	7			7.33333	6	5.83333	13					0.1875	8	0.166667	17
		5	9			7.5	9	6.66667	18					0.208333	11	0.1875	20
		6.66667	10			9	10	7.5	20							0.208333	31
		7.5	12					8.33333	34							0.25	34
		8.33333	16
		9	17
		9.16667	24
		9.83333	25
		10	34
