# Supplementary material for: Effectiveness of Chitosan and Its Nanoparticles Against ampC- and ESBL-Producing Pan-Drug-Resistant Proteus mirabilis in Egyptian Livestock
Source: Pathogens. 2025 Nov 18;14(11):1176. doi: 10.3390/pathogens14111176 (PMC12655785; doi:10.3390/pathogens14111176)
Supplement: Supplementary file 1 [file pathogens-14-01176-s001.zip › Supplementary file S6.xlsx]

## Sheet: Table S10
Sample ID	Sample	Sample Type	control	CS 20	CSNPs
1	Meat	broiler	5.1	3.66667	3.7
2	Meat	broiler	1.3	1.06667	0.966667
3	Meat	broiler	5.23333	2.86667	2.46667
4	Meat	broiler	4.2	1.96667	2
5	Meat	broiler	2.8	1.93333	1.8
6	Meat	broiler	4.03333	2.9	2.7
7	Meat	broiler	5.2	3.03333	2.86667
8	Meat	broiler	3.36667	2.36667	2.3
9	Liver	broiler	3.2	1.96667	1.8
10	Liver	broiler	5.13333	3.13333	3.03333
11	Liver	broiler	2.7	2.1	1.9
12	Gall bladder	broiler	4.03333	2.43333	2.26667
13	Gall bladder	broiler	4.9	3.63333	3.4
14	Gall bladder	broiler	3.03333	2.53333	2.33333
15	Gall bladder	broiler	2.83333	2.06667	2.03333
16	Gall bladder	broiler	2.66667	1.73333	1.56667
17	Gizzard	broiler	3.13333	1.66667	1.5
18	Gizzard	broiler	4.46667	2.8	2.66667
19	Gizzard	broiler	4.43333	2.3	2.06667
20	Gizzard	broiler	3.43333	1.7	1.5
21	Small intestine	broiler	3.96667	2.46667	2.36667
22	Small intestine	broiler	5.36667	4.56667	4.36667
23	Small intestine	broiler	4.73333	2.43333	2.33333
24	Small intestine	broiler	5.13333	2.2	2.13333
25	Spleen	broiler	4.26667	2.3	2.06667
26	Spleen	broiler	5.23333	2.7	2.5
27	Spleen	broiler	5.06667	2.6	2.33333
28	Spleen	broiler	4.26667	2.46667	2.4
29	Spleen	broiler	4.33333	1.96667	1.9
30	Spleen	broiler	4.3	2.43333	2.26667
31	Cloacal swab	broiler	5.23333	2.06667	2
32	Cloacal swab	broiler	4.33333	2.03333	1.9
33	Cloacal swab	broiler	3.93333	2.13333	1.9
34	Cloacal swab	broiler	4.03333	1.86667	1.56667
35	Fecal matter	buffalo	4.3	2.36667	2.2
36	Fecal matter	buffalo	3.06667	1.83333	1.53333
37	Abomasum	buffalo	5.26667	3.43333	3.23333
38	Abomasum	buffalo	4.56667	2.6	2.46667
39	Abomasum	buffalo	4.4	2.53333	2.36667
40	Rumen	buffalo	4.26667	2.2	2.06667
41	Rumen	buffalo	3.1	2.36667	2.13333
42	Rumen	buffalo	2.6	1.86667	1.9
43	Beef meat	buffalo	4.6	2.06667	1.86667
44	Beef meat	buffalo	2.83333	2.06667	1.96667
45	Liver	buffalo	3.1	2.13333	2
